# Supplementary material for: Identifying Patients without a Survival Benefit following Transfemoral and Transapical Transcatheter Aortic Valve Replacement
Source: J Clin Med. 2021 Oct 24;10(21):4911. doi: 10.3390/jcm10214911 (PMC8584860; doi:10.3390/jcm10214911)
Supplement: Supplementary file 1 [file jcm-10-04911-s001.zip]

Archive with 1 entries (1 files):
- jcm-1293689-supplementary.pdf
